# Supplementary material for: Relationship Between Brain Insulin Resistance, Carbohydrate Consumption, and Protein Carbonyls, and the Link Between Peripheral Insulin Resistance, Fat Consumption, and Malondialdehyde
Source: Biomedicines. 2025 Feb 7;13(2):404. doi: 10.3390/biomedicines13020404 (PMC11853321; doi:10.3390/biomedicines13020404)
Supplement: Supplementary file 1 [file biomedicines-13-00404-s001.zip]

Archive with 1 entries (1 files):
- biomedicines-3434637-supplementary.pdf
